# Supplementary material for: Olfactometric and Chemical Characterisation of Gaseous Emission from Crude Oils
Source: Molecules. 2025 Mar 1;30(5):1136. doi: 10.3390/molecules30051136 (PMC11901996; doi:10.3390/molecules30051136)
Supplement: Supplementary file 1 [file molecules-30-01136-s001.zip]

Archive with 1 entries (1 files):
- molecules-3458065-supplementary.pdf
